# Supplementary material for: Identification of an Oxidosqualene Cyclase Gene Involved in Steroidal Triterpenoid Biosynthesis in Cordyceps farinosa
Source: Genes (Basel). 2021 May 31;12(6):848. doi: 10.3390/genes12060848 (PMC8227516; doi:10.3390/genes12060848)
Supplement: Supplementary file 1 [file genes-12-00848-s001.zip]

Archive with 1 entries (1 files):
- genes-1214090-supplementary.pdf
